# Supplementary material for: Can You Help ChatGPT Get an “A” in Organic Chemistry? Teaching Effective Prompting of Large Language Models for Reaction Prediction
Source: J Chem Educ. 2026 Mar 27;103(4):2373–8. doi: 10.1021/acs.jchemed.5c01712 (PMC13085231; doi:10.1021/acs.jchemed.5c01712)
Supplement: Supplementary file 5 [file ed5c01712_si_005.xlsx]

## Sheet: SI file information
Supporting Information - Group Sharing Template and Solutions Key Can you help ChatGPT get an ‘A’ in organic chemistry? Teaching effective prompting of large language models for reaction prediction Elizabeth S. Thrall,a,* Olivia M. Vandem Assem,a Julia A. Schneider,a Joshua Schrier,a Sebastian Tassotib,* aDepartment of Chemistry & Biochemistry, Fordham University, The Bronx, New York 10458, Unite…

## Sheet: Sharing Template
Gen AI Lab Training Set
Reaction Family:		Halogenation
								If used as test question, was the AI correct using:
	Reactant (IUPAC)	Reageant (IUPAC)	Product (IUPAC)	Product enantiomer (IUPAC)	Group member	Page #	Used in training	simple prompt	5S prompt	ICL prompt	ChemDraw reaction	Notes
	cyclohexene	bromine	(1S,2S)-1,2-dibromocyclohexane	(1R,2R)-1,2-dibromocyclohexane	Julia	414	Y
2
3
4
5
6
7
8
9
10
Test 1
Test 2
Test 3a
Test 4
Test 5
Test 6

## Sheet: Solutions Key
Gen AI Lab Training Set
Reaction Family:		Halogenation
								If used as test question, was the AI correct using:
	Reactant (IUPAC)	Reageant (IUPAC)	Product (IUPAC)	Product enantiomer (IUPAC)	Group member	Page #	Used in training	simple prompt	5S prompt	ICL prompt	ChemDraw reaction	Notes
	cyclohexene	bromine	(1S,2S)-1,2-dibromocyclohexane	(1R,2R)-1,2-dibromocyclohexane	Julia	414	Y
2	ethylene	bromine	1,2-dibromoethane		Lukas	Clayden 427	Y
3	(E)-2,6-dimethylhept-3-ene	bromine	(3S,4R)-3,4-dibromo-2,6-dimethylheptane	(3R,4S)-3,4-dibromo-2,6-dimethylheptane	Mariella	Clayden solutions 188	Y
4	3-methylbut-1-ene	bromine	(S)-1,2-dibromo-3-methylbutane	(R)-1,2-dibromo-3-methylbutane	Martin		Y
5	cycloheptene	bromine	(1R,2R)-1,2-dibromocycloheptane	(1S,2S)-1,2-dibromocycloheptane	Sebastian		Y
6	(Z)-but-2-ene	bromine	(2R,3R)-2,3-dibromobutane	(2S,3S)-2,3-dibromobutane	Anika	Clayden 440	Y
7	(E)-but-2-ene	bromine	(2R,3S)-2,3-dibromobutane		Anika	Clayden 440	Y
8	prop-1-en-2-ylbenzene	bromine	(R)-(1,2-dibromopropan-2-yl)benzene	(S)-(1,2-dibromopropan-2-yl)benzene	Mariella		Y
9	(E)-but-1-en-1-ylbenzene	bromine	((1S,2R)-1,2-dibromobutyl)benzene	((1R,2S)-1,2-dibromobutyl)benzene	Elisabeth		Y
10	furan-2,5-dione	bromine	(3S,4S)-3,4-dibromodihydrofuran-2,5-dione	(3R,4R)-3,4-dibromodihydrofuran-2,5-dione	Christian		Y				#VALUE!
Test 1
Test 2
Test 3a
Test 4
Test 5
Test 6
