# Supplementary material for: Can You Help ChatGPT Get an “A” in Organic Chemistry? Teaching Effective Prompting of Large Language Models for Reaction Prediction
Source: J Chem Educ. 2026 Mar 27;103(4):2373–8. doi: 10.1021/acs.jchemed.5c01712 (PMC13085231; doi:10.1021/acs.jchemed.5c01712)
Supplement: Supplementary file 6 [file ed5c01712_si_006.xlsx]

## Sheet: SI file information
Supporting Information - Survey Data Can you help ChatGPT get an ‘A’ in organic chemistry? Teaching effective prompting of large language models for reaction prediction Elizabeth S. Thrall,a,* Olivia M. Vandem Assem,a Julia A. Schneider,a Joshua Schrier,a Sebastian Tassotib,* aDepartment of Chemistry & Biochemistry, Fordham University, The Bronx, New York 10458, United States bCenter for Chemistr…

## Sheet: Raw Data
Graz
	pre										post
studentID	pre3	pre4	pre5	pre6	pre7	pre8	pre9	pre10	pre11	pre12	post3	post4	post5	post6	post7	post8	post9	post10	post11	post12	post13	post14	post15	post16	post17	post18	post19	post20	post21	post22	post23	post24	post25	post26	post27	post28	post29	post30	post31	post32	post33	post34	post35
So that we can link your pre- and post-lab survey responses while retaining anonymity, please provide the last 4 digits of your childhood phone number (not your current cell phone number). If you do not have/know this number, please use the first two numbers of your home street address followed by the last two numbers of your home zip-code. Please remember this number and use it to identify your …	I use GenAI regularly.	I use GenAI for university-related tasks (e.g. homework, research, studying for exams, etc.).	I use GenAI for chemistry-related applications.	I use GenAI to improve my learning experience.	I use GenAI for complex tasks.	I have heard about prompting / prompt engineering outside of this course.	I think that GenAI can solve complex chemistry problems.	I can write effective prompts for GenAI.	I feel confident in the answers given by GenAI.	I use GenAI answers as they are without checking them.	I know what machine learning is.	I know why it is important to separate training from testing data.	I can apply my machine learning knowledge by creating a small chemical reaction dataset.	I know the 5S prompting strategy as a general prompting strategy for effective large-language model (LLM) prompts.	I feel confident in applying the 5S strategy to write effective prompts.	I know what in-context learning methods are in LLM prompting.	I can apply in-context learning methods in LLM prompting.	I can critically reflect on the prompts I write for effective LLM use for chemistry.	I can critically reflect on the answers I get from LLMs and adjust my prompting accordingly.	I think that GenAI can solve complex chemistry problems.	I can write effective prompts for GenAI.	I feel confident in the answers given by GenAI.	I use GenAI answers as they are without checking.	Using GenAI made this lab more engaging	Using GenAI made this lab more complicated	Using GenAI helped me achieve my learning goals	I learned something about organic chemistry	I learned something about machine learning	I learned something about GenAI	I learned something about prompting	I encountered challenges while using the GenAI tool	I feel more confident in my ability to use AI tools in future educational activities	My attitude towards the use of AI in education has improved after this lab	I would like to see more AI tools integrated into other subjects and lab activities	The AI tool exceeded my expectations in terms of usefulness	The use of AI in this lab activity was a positive experience overall	I would like to learn more about GenAI	Overall, I enjoyed this lab	Approximately how long did it take you to complete the activity?	What was the best part of this lab?	What was the worst part of this lab?	Were there any parts of this lab where you felt that you needed more information or guidance?	Do you have any suggestions for ways to improve this lab?
G1	3	2	1	1	1	3	2	3	2	1	5	4	3	4	3	3	3	4	2	3	4	4	2	4	3	3	5	5	5	5	4	5	3	5	5	5	5	5	Three hours	to learn, to make it better a prompt	empty	empty	empty
G2	3	2	2	4	5	1	4	4	2	1	4	4	5	5	5	5	5	4	5	5	5	4	1	5	3	5	2	5	5	5	3	4	5	5	4	5	3	4	3 hours due to some technical issues	that it was interactive, i liked the way it was structured starting with easy examples and then getting more complicated	ChemDraw was a little difficult to download	no	I think it was great
G3	3	4	2	4	2	5	4	4	3	2	5	5	4	5	5	5	5	5	5	4	5	4	3	4	1	3	5	5	4	4	3	4	3	3	3	4	4	4	one and a half hours	learning about chemdraw, AI, snacks	Chemdraw and GenAI malfunctions, Server isues, sensitivity regarding selection / copy / paste in Chemdraw)	no	more time / ressources for drawing structures
G4	5	5	5	4	5	2	2	3	4	4	4	4	3	5	5	5	3	4	5	3	4	4	4	4	2	3	4	4	4	4	4	4	4	4	4	4	3	4	approx 3 h	learning something new, interactivity, snacks	--	--	--
G5	4	4	3	3	2	2	2	3	2	1	5	5	4	5	5	5	4	4	4	4	5	4	2	4	3	4	4	5	4	5	4	5	4	4	5	5	4	4	2.5 h	The easy prompting start with the AI	nothing was bad	no	--
G6	4	5	4	5	3	5	3	4	2	1	5	5	5	5	5	5	4	5	5	4	5	3	1	4	1	4	5	5	5	5	2	5	5	5	5	5	5	5	3h	introduction of chemDraw	ChatGPT stopped working	no	no
G7	5	5	5	5	4	2	3	3	4	3	5	4	4	4	3	3	3	3	3	3	4	3	2	3	3	5	5	5	5	5	3	3	4	4	4	5	5	5	2.5h	using chemdraw	not getting the right answer immediately
G8	2	2	2	1	2	2	3	3	3	3	4	5	4	3	3	4	4	3	5	4	4	4	2	2	2	3	3	5	5	5	4	4	4	3	4	4	4	4	i needed the full 180 mins	i learnt sth about ChemDraw, I got a new perspective of AI and how it can be used in my studies, though I like textbooks more it was interesting to broaden my horizon	--	--	look how good AI can draw 3D structures or skeletal formula or reaction mechanisms with arrow pushing
G9	4	3	3	4	4	2	2	4	2	1	4	4	3	4	3	4	4	4	4	3	3	3	1	4	2	2	4	4	4	4	3	4	3	4	2	4	4	4	2h 30	working the programm chemdraw and working together in small teams	--	--	downloading ChemDraw was difficult and I downloaded the wrong version, more explanation regarding ChemDraw
G10	5	5	2	4	5	1	1	1	3	1	5	5	5	4	5	5	5	5	4	2	4	3	1	4	5	1	5	5	5	5	5	5	5	2	4	3	3	5	3 hrs	I learnt sth new about AI, and the software ChemDraw	To make the training data set was time-intensive	I would have liked to learn more about the basics of how AI works	A short glimpse into how AI works would have been nice
G11	4	4	4	5	3	1	2	2	3	2	4	5	5	5	5	5	4	5	5	4	4	3	2	5	3	4	3	5	5	5	4	5	5	4	5	5	4	5	3 h	learn something new, especially about AI and how to use it more efficiently	it was not the worst, but getting a training dataset was tedious	no in principle not, I thought it was nicely done and questions were answered quickly	maybe that one line of the data set is filled out together, to see it more concretelx
G12	4	4	2	4	2	4	2	1	2	2	4	4	5	5	5	4	3	4	4	4	4	4	3	4	5	3	5	5	5	5	5	5	4	3	3	4	3	5	3h	interesting things about ChatGPT and something about Organic Chemistry and ist handling	to find 10 reactions or search for them or make them up was very time consuming	there were a lot of questions but they were answered quickly	everything was done niceley, interesting and enjoyable (capybara) thanks
G13	5	4	4	4	2	3	2	3	2	1	5	5	5	5	4	5	5	5	5	3	4	2	1	4	2	3	4	5	5	5	5	5	4	4	2	5	5	5	3h	to find problems and then to see how GenAI works with them	--	--	There was little time to really test GenAI to its limits, maybe have some more time open for that, but I liked the structure very much!
G14	3	3	3	4	3	2	1	2	3	1	5	5	4	5	5	5	4	4	4	2	4	3	1	2	3	3	4	4	3	4	4	5	3	3	3	5	5	5	about 3 h	to learn how to feed the AI with information and how to draw ChemDraw structures	--	sometimes I did not understand what to do or how to look at a problenm	--
G15	4	5	5	5	2	3	2	3	1	1	5	5	4	5	5	5	5	5	5	3	4	2	1	3	1	2	4	3	3	5	4	3	2	3	2	3	3	4	3h	asking ChatGPT about dog sounds, although training the AI was certainly more interesting	--	I was helped when needed	The 5S technique seems to me like writing the prompt using the technique takes longer than skimming throught the Ais answer to find what you need or simply writing a second, more specific prompt. I'm generally somewhat sceptic of that technique
G16	5	4	3	4	4	5	3	4	3	2	5	5	5	5	5	5	5	5	5	4	4	3	2	3	2	3	5	5	5	5	4	5	4	3	3	4	5	5	2h	to learn about AI prompting and organic chemistry	the ability of the AI to draw coherent structures	no	more time over all, at least 30', if someone needs to install chemdraw or for other technical issues
G17	4	5	5	5	3	2	4	3	2	2	4	5	4	4	5	5	4	3	3	4	4	2	2	4	2	3	4	5	3	4	5	4	3	4	3	4	4	3	3h	learning chemdraw discussing with AI	creating the dataset in excel	no	no
G18	5	5	5	5	3	4	3	4	3	1	5	5	5	5	5	5	5	4	5	4	5	4	1	4	3	3	4	5	4	3	4	5	4	3	2	5	3	5	nearly 3h	open and nice people, small teams	downloading ChemDraw would have been smarter if I did it before the lesson as asked from me	nope, the guide was super!	nope, maybe do it again!
G19	5	5	5	3	4	1	2	4	2	1	4	5	4	5	4	3	3	4	4	2	3	2	1	4	2	3	3	4	4	5	4	4	3	3	2	4	4	5	3h	learning about chemdraw and how to use it as well as learning how to train GenAI to write better answers	training the GenAI to give the correct answer with numerous examples on other chemical reactions	I would have liked to spend more time with ChemDraw to furhter understand ist abilities and functions	maybe more time to go over everything in more detail
G20	4	4	3	2	3	2	3	3	1	1	4	4	4	5	4	4	4	5	5	2	3	2	1	4	3	3	4	4	4	4	4	4	3	4	4	5	5	5	3 hours due to some technical issues	it was interesting to see the different results and graphics made by the AI, expecially the non-chemistry examples	noting, everything was quite fun to do	no	no
G21	5	4	3	4	4	3	5	2	4	3	5	4	3	5	5	4	4	5	4	5	4	4	3	5	2	4	5	4	4	4	4	5	4	5	3	5	4	5	3 h	working with ChemDraw	waiting for a picture from ChjatGPT	for the general structure	no
G22	2	4	4	5	2	1	1	3	2	2	5	5	4	5	4	5	5	3	3	4	4	3	1	3	2	3	5	5	5	5	4	5	5	4	4	5	4	5	2.5 h	working togehter	--	no	no
G23	1	1	1	1	1	4	4	3	1	1	5	5	4	5	4	5	5	4	4	3	4	2	1	2	4	1	3	5	5	5	4	4	1	1	4	3	2	5	around 2h 20	learning chemdraw	collecting the reaciton	no	no
G24	3	4	3	4	5	3	4	2	2	1	5	5	5	5	5	4	5	4	5	5	4	4	1	3	2	4	5	4	4	4	3	5	5	4	4	4	5	5	2.5 h	learning together	to learn the parts of the final task	in the topic of machine learning	no
G25	4	4	4	5	4	4	3	3	3	2	5	5	5	5	5	5	5	5	5	2	4	3	1	3	2	4	5	4	5	5	4	4	4	3	4	5	4	5	180 min	to learn how ml works and to understand the problems of ML-data	the duration of creating the data, it took sooo long	--	--
G26	1	1	1	1	1	3	4	3	2	1	5	5	5	5	5	5	5	5	4	4	5	3	1	5	2	5	3	5	5	5	3	4	5	3	5	5	5	5	2h45min	to test the AI with the data and in edge-cases	reading the scriptum	no	more time to test the data set
G27	5	5	4	5	2	1	3	1	4	2	5	5	5	5	5	5	5	5	5	4	5	4	2	4	2	4	5	5	5	5	5	4	4	4	4	5	4	5	2h more if you like to experiment	learning about better use of AI	--	--	--
G28	5	5	5	5	5	5	5	2	4	2	4	5	5	5	5	5	4	4	4	4	5	5	2	4	1	4	3	5	5	5	4	5	3	5	5	5	5	5	2.5h	learning how to effectively create a data set and get answers, that are in the style I'd want them to bet	--	a bit more knowledge on chemdraw	--
G29	5	5	5	5	4	4	5	2	3	2	4	5	5	5	4	4	4	5	5	5	4	3	2	5	3	5	5	5	5	5	4	4	3	4	4	3	5	3	2.5 h	the information about ml and how to ask better questions	finding the reaction data :(	how exactly i propmt - i think that 5S was a bit in the background	a bit more guidance in the end
Median	4	4	3	4	3	3	3	3	2	1	5	5	4	5	5	5	4	4	5	4	4	3	1	4	2	3	4	5	5	5	4	4	4	4	4	5	4	5
IQR	2	1	2.25	1	2	2	2	1.25	1	1	1	0.25	1	0	1	1	1	1	1	1	1	1	1	1	1	1	1.25	1	1	1	0.25	1	1.25	1	1	1	1.25	1
Fordham
	pre										post
studentID	pre3	pre4	pre5	pre6	pre7	pre8	pre9	pre10	pre11	pre12	post3	post4	post5	post6	post7	post8	post9	post10	post11	post12	post13	post14	post15	post16	post17	post18	post19	post20	post21	post22	post23	post24	post25	post26	post27	post28	post29	post30	post31	post32	post33	post34	post35
So that we can link your pre- and post-lab survey responses while retaining anonymity, please provide the last 4 digits of your childhood phone number (not your current cell phone number). If you do not have/know this number, please use the first two numbers of your home street address followed by the last two numbers of your home zip-code. Please remember this number and use it to identify your …	I use GenAI regularly.	I use GenAI for university-related tasks (e.g. homework, research, studying for exams, etc.).	I use GenAI for chemistry-related applications.	I use GenAI to improve my learning experience.	I use GenAI for complex tasks.	I have heard about prompting / prompt engineering outside of this course.	I think that GenAI can solve complex chemistry problems.	I can write effective prompts for GenAI.	I feel confident in the answers given by GenAI.	I use GenAI answers as they are without checking them.	I know what machine learning is.	I know why it is important to separate training from testing data.	I can apply my machine learning knowledge by creating a small chemical reaction dataset.	I know the 5S prompting strategy as a general prompting strategy for effective large-language model (LLM) prompts.	I feel confident in applying the 5S strategy to write effective prompts.	I know what in-context learning methods are in LLM prompting.	I can apply in-context learning methods in LLM prompting.	I can critically reflect on the prompts I write for effective LLM use for chemistry.	I can critically reflect on the answers I get from LLMs and adjust my prompting accordingly.	I think that GenAI can solve complex chemistry problems.	I can write effective prompts for GenAI.	I feel confident in the answers given by GenAI.	I use GenAI answers as they are without checking.	Using GenAI made this lab more engaging	Using GenAI made this lab more complicated	Using GenAI helped me achieve my learning goals	I learned something about organic chemistry	I learned something about machine learning	I learned something about GenAI	I learned something about prompting	I encountered challenges while using the GenAI tool	I feel more confident in my ability to use AI tools in future educational activities	My attitude towards the use of AI in education has improved after this lab	I would like to see more AI tools integrated into other subjects and lab activities	The AI tool exceeded my expectations in terms of usefulness	The use of AI in this lab activity was a positive experience overall	I would like to learn more about GenAI	Overall, I enjoyed this lab	Approximately how long did it take you to complete the activity?	What was the best part of this lab?	What was the worst part of this lab?	Were there any parts of this lab where you felt that you needed more information or guidance?	Do you have any suggestions for ways to improve this lab?
F14	3	4	4	4	4	1	5	2	3	3	2	4	4	2	1	2	2	3	4	3	3	2	1	3	5	2	1	3	3	4	5	2	1	3	2	2	4	2	2 h	the end	Repetitive prompting to give incorrect answers	The wording of the prompting	More specific instructions for prompting would yield more positive results
F7
F15
F11
F13	3	4	1	3	1	1	2	4	2	1	3	4	4	5	5	4	4	4	4	3	4	2	2	4	4	3	3	5	4	4	4	4	3	3	3	3	3	5	5 minutes	Using chemdraw and seeing if ChatGPT is able to learn	Digitizing the reactions	The goals of each step.	Explaining the smiles notation to understand exactly where chatgpt were getting the notation wrong.
F19	1	1	1	1	1	2	4	3	2	3	4	4	4	4	4	4	4	4	4	3	4	3	1	4	4	4	3	4	5	5	4	4	3	3	2	4	4	4	1.5 hrs	The best part of the lab was seeing how well my prompts worked in getting the correct answer.	The worst part of the lab was cross-checking the ChatGPT responses and the ChemDraw results.	I think differentiating the various prompt types could have been explained more.	I think this lab could have been improved by testing other GenAIs other than ChatGPT.
F5	3	4	1	2	4	4	1	1	2	1	5	5	4	5	5	4	5	4	3	2	4	2	1	5	3	4	5	5	5	5	5	4	5	5	4	3	3	4	2 hrs	Conversing with Chatgpt for a desired answer	How vague the instructions were	The specific end point or goal of the lab and when to stop	Provide clearer instructions and maybe a pre lab where we can get the desired answer we are looking for so that way we know in the lab what our goal is.
F18	5	4	4	5	5	1	2	5	4	4	5	5	5	5	5	5	5	5	4	1	5	3	4	4	2	3	2	3	3	4	1	4	3	4	2	3	5	5	2.5 hrs	learning the 5S promptting strategy or learning how to use chem draw	it was pretty long	not really, instructions were clear, just at the beginning I didn't know what part to start at but you could easily find out yourself.	not really it was pretty fun.
F2	4	4	2	4	4	5	3	3	3	1	5	5	4	5	5	5	5	5	5	3	4	4	1	4	2	4	2	5	4	4	5	4	3	5	4	4	4	4	2.5 hrs	I would say using the chem draw system was the best part of this lab.	I would say finding prompts to correct chat was the worst part of this lab.	I would say in the beginning knowing that exact task was difficult and a little more explanation there would be helpful.	I would maybe provide the structures for students to use.
F9	4	4	2	5	5	5	3	5	3	1	4	4	5	5	5	4	4	4	4	4	4	3	1	5	3	5	5	5	5	5	4	5	4	4	3	4	4	4	3 h	Training the AI and watching it improve in its answers	Gathering training data and verifying information that the AI knows better than I do	What I needed to achieve was not clear, only the learning objectives. I didn't know what to make of the AI answers, when they were correct or wrong. Instructions seemed kind of vague, for example how many times repeat a certain step, etc.	Having a template or more specific questions that require results. The lab allowed me to give it any reaction and receive any answer; it felt too open ended.
F8	4	5	4	5	3	1	4	4	2	1	5	5	3	4	4	4	4	4	5	1	5	1	1	1	5	3	2	4	4	5	5	4	1	1	1	1	4	1	2.7 h	leaving	trying to teach the ai the same thing over and over again and have it spit out the same wrong answer again and again	no	i feel like 10 examples is too much if we had less we would have more time to teach the ai of its mistakes
F4	4	4	3	4	4	2	2	4	4	1	5	5	5	5	5	5	5	5	4	3	4	2	1	4	3	4	5	5	5	5	5	5	4	5	5	5	5	4	2 hrs	I liked creating my own 5S and ICL prompts.	I didn't like how inputting prompts got tedious after many examples.	I wish there was more guidance on how to create an effective 5S prompt.	The instructor could create some prompts as examples.
F6	2	2	1	1	3	1	3	3	2	1	4	3	4	4	4	4	4	4	3	1	4	2	1	4	2	4	2	4	4	4	5	4	2	1	1	3	1	5	2.5 hrs	It was interesting to see how the Gen Ai responded to different prompts or the same prompts on my computer versus my partner's computers	I did feel a little confused because it felt like the conclusion was that Gen Ai is really bad at solving most chemistry problems	I think other groups might have figured out things we didn't about how to better prompt and get the right answers and vice versa. I think guidance to discuss as a class might help us all come to better conclusions.	I think a class discussion about obstacles at the end might be good because then we could hear outside of our group how other groups might have gotten around challenges. Also, we could compare our chosen reactions and maybe conclude why some worked better than others. Since we ourselves can't improve Gen Ai and can only improve prompting and mine still got things wrong when I modified the prompts…
F16	2	2	1	1	1	1	1	1	1	1	5	5	5	5	5	5	5	5	5	1	5	1	1	1	5	1	5	5	5	5	5	1	1	1	1	1	5	1	2.5 hrs	Stumping AI consistently	Having to prove that an unreliable source is in fact unreliable	Mostly how to deal with minor mistakes from AI	Provide students with the premium version of the AI to test its full capabilities
F1	2	4	2	5	4	1	5	4	2	1	5	5	4	5	4	5	4	4	4	4	4	2	1	4	3	4	5	5	5	5	4	5	5	5	5	4	4	4	under 2 hours	instructions were clear which made lab easier to understand	nothing in particular	no	no
F12	4	5	2	4	3	2	1	4	3	1	4	5	4	4	4	4	3	3	4	2	3	2	1	4	3	3	3	4	4	4	5	3	2	2	4	4	4	4	around the full time period of the lab, 2 hours and thirty minutes.	changing around the prompts to try and make an ultimate prompt that could be edited minimally based on the results to answer most organic chemistry mechanism questions.	getting frustrated over the ai generating the same incorrect answer when I tell it that it's incorrect.	I did need to ask for what I should be doing regarding generating new prompts or having one browser instance open that I would work on the whole time. In the end, I decided to work by generating new sessions frequently.	I don't think I could suggest anything, the limitations of the lab are mostly on the side of the LLMs and not how this lab is structured.
F3	3	4	1	4	4	1	1	1	2	1	4	3	3	5	5	5	5	5	5	1	5	1	1	2	4	1	3	5	5	5	5	1	1	3	1	3	4	4	the whole lab period-- like 3 hours	changing the promts to see the effect on the AI's answer	how long it took (i have adhd and prefer hands-on stuff rather than these types of activities)	not really	have different students work with all of the different AIs that were mentioned in the intro. ex) one group does Chat GPT, another does Claude, another uses Gemini, another uses Llama, etc.
Mdn	3	4	2	4	4	1	2.5	3.5	2	1	4.5	5	4	5	5	4	4	4	4	2.5	4	2	1	4	3	3.5	3	5	4.5	5	5	4	3	3	2.5	3	4	4
IQR	1.5	0.5	3	2.5	1.5	2.5	2	2.375	1	1	1	1	1	1	1	1	1	1	1	3	1	1	0.5	0.5	2	1	3	1	1	1	1	0.5	2.375	2	2.5	1	0.5	1.5
	1	0	1	0	-1	2	0.5	-0.5	0	0	0.5	0	0	0	0	1	0	0	1	1.5	0	1	0	0	-1	-0.5	1	0	0.5	0	-1	0	1	1	1.5	2	0	1
											LG 4	LG 5	LG 6	LG 7	LG 8	LG 9	LG 10	LG 11	LG 12
											5	5	4	5	5	5	4	4	4
												ML		GenAI		ICL		Reflection
												5		5		5		4
												1		1		1		1
											3	4	4	4	3	3	3	4	2
											4	4	4	5	5	5	5	4	5
											5	5	4	5	5	5	5	5	5
											5	5	5	5	5	5	3	4	5
											5	5	4	5	5	5	4	4	4
											4	4	5	5	5	5	4	5	5
											5	5	3	4	3	3	3	3	3
											5	5	5	3	3	4	4	3	5
											4	3	4	4	3	4	4	4	4
											5	5	5	4	5	5	5	5	4
											5	5	4	5	5	5	4	5	5
											4	5	4	5	5	4	3	4	4
											4	3	3	5	4	5	5	5	5
											5	4	3	5	5	5	4	4	4
											4	4	5	5	5	5	5	5	5
											5	5	4	5	5	5	5	5	5
											4	4	3	4	5	5	4	3	3
											5	5	4	5	5	5	5	4	5
											5	5	5	5	4	3	3	4	4
											5	4	4	5	4	4	4	5	5
											4	5	4	5	5	4	4	5	4
											4	4	3	5	4	5	5	3	3
											5	5	5	5	4	5	5	4	4
											4	5	5	5	5	4	5	4	5
											4	4	5	5	5	5	5	5	5
											5	5	5	5	5	5	5	5	4
											5	5	4	5	5	5	5	5	5
											5	5	4	5	5	5	4	4	4
											5	5	5	5	4	4	4	5	5
											4	5	4	5	5	4	4	3	4
											5	5	5	4	4	4	4	4	4
											4	5	4	5	5	4	5	4	4
											4	4	4	5	5	5	5	4	3
											5	4	3	5	5	5	5	5	4
											5	5	4	5	5	4	4	5	5
											5	5	4	4	4	4	4	4	4
											5	5	5	5	5	5	5	4	5
											5	5	5	4	4	4	4	5	4
											5	5	5	5	5	5	5	4	3
											5	5	5	5	4	5	4	5	5
											4	5	5	4	4	4	3	4	4
											4	5	5	5	5	5	5	3	4
											2	4	4	2	1	2	2	5	5

## Sheet: Graz-FordhamMann-Whitney-U test
Graz
	pre																				post
studentID	pre3		pre4		pre5		pre6		pre7		pre8		pre9		pre10		pre11		pre12		post3		post4		post5		post6		post7		post8		post9		post10		post11		post12		post13		post14		post15		post16		post17
So that we can link your pre- and post-lab survey responses while retaining anonymity, please provide the last 4 digits of your childhood phone number (not your current cell phone number). If you do not have/know this number, please use the first two numbers of your home street address followed by the last two numbers of your home zip-code. Please remember this number and use it to identify your …	I use GenAI regularly.		I use GenAI for university-related tasks (e.g. homework, research, studying for exams, etc.).		I use GenAI for chemistry-related applications.		I use GenAI to improve my learning experience.		I use GenAI for complex tasks.		I have heard about prompting / prompt engineering outside of this course.		I think that GenAI can solve complex chemistry problems.		I can write effective prompts for GenAI.		I feel confident in the answers given by GenAI.		I use GenAI answers as they are without checking them.		I know what machine learning is.		I know why it is important to separate training from testing data.		I can apply my machine learning knowledge by creating a small chemical reaction dataset.		I know the 5S prompting strategy as a general prompting strategy for effective large-language model (LLM) prompts.		I feel confident in applying the 5S strategy to write effective prompts.		I know what in-context learning methods are in LLM prompting.		I can apply in-context learning methods in LLM prompting.		I can critically reflect on the prompts I write for effective LLM use for chemistry.		I can critically reflect on the answers I get from LLMs and adjust my prompting accordingly.		I think that GenAI can solve complex chemistry problems.		I can write effective prompts for GenAI.		I feel confident in the answers given by GenAI.		I use GenAI answers as they are without checking.		Using GenAI made this lab more engaging		Using GenAI made this lab more complicated
G1	3	13	2	6	1	5	1	4	1	3.5	3	28.5	2	13.5	3	21.5	2	14	1	13.5	5	31	4	8.5	3	3.5	4	7	3	3.5	3	3	3	4.5	4	16	2	1	3	18.5	4	18.5	4	36.5	2	33	4	25	3
G2	3	13	2	6	2	14	4	20.5	5	40	1	7.5	4	34.5	4	35.5	2	14	1	13.5	4	10.5	4	8.5	5	34.5	5	27.5	5	30	5	31	5	34	4	16	5	34	5	41.5	5	37.5	4	36.5	1	14	5	40	3
G3	3	13	4	20.5	2	14	4	20.5	2	10.5	5	40.5	4	34.5	4	35.5	3	30	2	31.5	5	31	5	29	4	16	5	27.5	5	30	5	31	5	34	5	34.5	5	34	4	32	5	37.5	4	36.5	3	40	4	25	1
G4	5	37.5	5	37	5	39.5	4	20.5	5	40	2	20	2	13.5	3	21.5	4	40	4	42.5	4	10.5	4	8.5	3	3.5	5	27.5	5	30	5	31	3	4.5	4	16	5	34	3	18.5	4	18.5	4	36.5	4	42.5	4	25	2
G5	4	24.5	4	20.5	3	22.5	3	11	2	10.5	2	20	2	13.5	3	21.5	2	14	1	13.5	5	31	5	29	4	16	5	27.5	5	30	5	31	4	16	4	16	4	15.5	4	32	5	37.5	4	36.5	2	33	4	25	3
G6	4	24.5	5	37	4	31	5	36	3	19	5	40.5	3	25	4	35.5	2	14	1	13.5	5	31	5	29	5	34.5	5	27.5	5	30	5	31	4	16	5	34.5	5	34	4	32	5	37.5	3	23.5	1	14	4	25	1
G7	5	37.5	5	37	5	39.5	5	36	4	30	2	20	3	25	3	21.5	4	40	3	39	5	31	4	8.5	4	16	4	7	3	3.5	3	3	3	4.5	3	3.5	3	4	3	18.5	4	18.5	3	23.5	2	33	3	10	3
G8	2	6	2	6	2	14	1	4	2	10.5	2	20	3	25	3	21.5	3	30	3	39	4	10.5	5	29	4	16	3	2	3	3.5	4	11.5	4	16	3	3.5	5	34	4	32	4	18.5	4	36.5	2	33	2	4.5	2
G9	4	24.5	3	9.5	3	22.5	4	20.5	4	30	2	20	2	13.5	4	35.5	2	14	1	13.5	4	10.5	4	8.5	3	3.5	4	7	3	3.5	4	11.5	4	16	4	16	4	15.5	3	18.5	3	3	3	23.5	1	14	4	25	2
G10	5	37.5	5	37	2	14	4	20.5	5	40	1	7.5	1	4	1	3.5	3	30	1	13.5	5	31	5	29	5	34.5	4	7	5	30	5	31	5	34	5	34.5	4	15.5	2	9	4	18.5	3	23.5	1	14	4	25	5
G11	4	24.5	4	20.5	4	31	5	36	3	19	1	7.5	2	13.5	2	10	3	30	2	31.5	4	10.5	5	29	5	34.5	5	27.5	5	30	5	31	4	16	5	34.5	5	34	4	32	4	18.5	3	23.5	2	33	5	40	3
G12	4	24.5	4	20.5	2	14	4	20.5	2	10.5	4	34.5	2	13.5	1	3.5	2	14	2	31.5	4	10.5	4	8.5	5	34.5	5	27.5	5	30	4	11.5	3	4.5	4	16	4	15.5	4	32	4	18.5	4	36.5	3	40	4	25	5
G13	5	37.5	4	20.5	4	31	4	20.5	2	10.5	3	28.5	2	13.5	3	21.5	2	14	1	13.5	5	31	5	29	5	34.5	5	27.5	4	11	5	31	5	34	5	34.5	5	34	3	18.5	4	18.5	2	10	1	14	4	25	2
G14	3	13	3	9.5	3	22.5	4	20.5	3	19	2	20	1	4	2	10	3	30	1	13.5	5	31	5	29	4	16	5	27.5	5	30	5	31	4	16	4	16	4	15.5	2	9	4	18.5	3	23.5	1	14	2	4.5	3
G15	4	24.5	5	37	5	39.5	5	36	2	10.5	3	28.5	2	13.5	3	21.5	1	2.5	1	13.5	5	31	5	29	4	16	5	27.5	5	30	5	31	5	34	5	34.5	5	34	3	18.5	4	18.5	2	10	1	14	3	10	1
G16	5	37.5	4	20.5	3	22.5	4	20.5	4	30	5	40.5	3	25	4	35.5	3	30	2	31.5	5	31	5	29	5	34.5	5	27.5	5	30	5	31	5	34	5	34.5	5	34	4	32	4	18.5	3	23.5	2	33	3	10	2
G17	4	24.5	5	37	5	39.5	5	36	3	19	2	20	4	34.5	3	21.5	2	14	2	31.5	4	10.5	5	29	4	16	4	7	5	30	5	31	4	16	3	3.5	3	4	4	32	4	18.5	2	10	2	33	4	25	2
G18	5	37.5	5	37	5	39.5	5	36	3	19	4	34.5	3	25	4	35.5	3	30	1	13.5	5	31	5	29	5	34.5	5	27.5	5	30	5	31	5	34	4	16	5	34	4	32	5	37.5	4	36.5	1	14	4	25	3
G19	5	37.5	5	37	5	39.5	3	11	4	30	1	7.5	2	13.5	4	35.5	2	14	1	13.5	4	10.5	5	29	4	16	5	27.5	4	11	3	3	3	4.5	4	16	4	15.5	2	9	3	3	2	10	1	14	4	25	2
G20	4	24.5	4	20.5	3	22.5	2	8.5	3	19	2	20	3	25	3	21.5	1	2.5	1	13.5	4	10.5	4	8.5	4	16	5	27.5	4	11	4	11.5	4	16	5	34.5	5	34	2	9	3	3	2	10	1	14	4	25	3
G21	5	37.5	4	20.5	3	22.5	4	20.5	4	30	3	28.5	5	41	2	10	4	40	3	39	5	31	4	8.5	3	3.5	5	27.5	5	30	4	11.5	4	16	5	34.5	4	15.5	5	41.5	4	18.5	4	36.5	3	40	5	40	2
G22	2	6	4	20.5	4	31	5	36	2	10.5	1	7.5	1	4	3	21.5	2	14	2	31.5	5	31	5	29	4	16	5	27.5	4	11	5	31	5	34	3	3.5	3	4	4	32	4	18.5	3	23.5	1	14	3	10	2
G23	1	2	1	2	1	5	1	4	1	3.5	4	34.5	4	34.5	3	21.5	1	2.5	1	13.5	5	31	5	29	4	16	5	27.5	4	11	5	31	5	34	4	16	4	15.5	3	18.5	4	18.5	2	10	1	14	2	4.5	4
G24	3	13	4	20.5	3	22.5	4	20.5	5	40	3	28.5	4	34.5	2	10	2	14	1	13.5	5	31	5	29	5	34.5	5	27.5	5	30	4	11.5	5	34	4	16	5	34	5	41.5	4	18.5	4	36.5	1	14	3	10	2
G25	4	24.5	4	20.5	4	31	5	36	4	30	4	34.5	3	25	3	21.5	3	30	2	31.5	5	31	5	29	5	34.5	5	27.5	5	30	5	31	5	34	5	34.5	5	34	2	9	4	18.5	3	23.5	1	14	3	10	2
G26	1	2	1	2	1	5	1	4	1	3.5	3	28.5	4	34.5	3	21.5	2	14	1	13.5	5	31	5	29	5	34.5	5	27.5	5	30	5	31	5	34	5	34.5	4	15.5	4	32	5	37.5	3	23.5	1	14	5	40	2
G27	5	37.5	5	37	4	31	5	36	2	10.5	1	7.5	3	25	1	3.5	4	40	2	31.5	5	31	5	29	5	34.5	5	27.5	5	30	5	31	5	34	5	34.5	5	34	4	32	5	37.5	4	36.5	2	33	4	25	2
G28	5	37.5	5	37	5	39.5	5	36	5	40	5	40.5	5	41	2	10	4	40	2	31.5	4	10.5	5	29	5	34.5	5	27.5	5	30	5	31	4	16	4	16	4	15.5	4	32	5	37.5	5	43	2	33	4	25	1
G29	5	37.5	5	37	5	39.5	5	36	4	30	4	34.5	5	41	2	10	3	30	2	31.5	4	10.5	5	29	5	34.5	5	27.5	4	11	4	11.5	4	16	5	34.5	5	34	5	41.5	4	18.5	3	23.5	2	33	5	40	3
F14	3	13	4	20.5	4	31	4	20.5	4	30	1	7.5	5	41	2	10	3	30	3	39	2	1	4	8.5	4	16	2	1	1	1	2	1	2	1	3	3.5	4	15.5	3	18.5	3	3	2	10	1	14	3	10	5
F13	3	13	4	20.5	1	5	3	11	1	3.5	1	7.5	2	13.5	4	35.5	2	14	1	13.5	3	2	4	8.5	4	16	5	27.5	5	30	4	11.5	4	16	4	16	4	15.5	3	18.5	4	18.5	2	10	2	33	4	25	4
F19	1	2	1	2	1	5	1	4	1	3.5	2	20	4	34.5	3	21.5	2	14	3	39	4	10.5	4	8.5	4	16	4	7	4	11	4	11.5	4	16	4	16	4	15.5	3	18.5	4	18.5	3	23.5	1	14	4	25	4
F5	3	13	4	20.5	1	5	2	8.5	4	30	4	34.5	1	4	1	3.5	2	14	1	13.5	5	31	5	29	4	16	5	27.5	5	30	4	11.5	5	34	4	16	3	4	2	9	4	18.5	2	10	1	14	5	40	3
F18	5	37.5	4	20.5	4	31	5	36	5	40	1	7.5	2	13.5	5	42.5	4	40	4	42.5	5	31	5	29	5	34.5	5	27.5	5	30	5	31	5	34	5	34.5	4	15.5	1	3	5	37.5	3	23.5	4	42.5	4	25	2
F2	4	24.5	4	20.5	2	14	4	20.5	4	30	5	40.5	3	25	3	21.5	3	30	1	13.5	5	31	5	29	4	16	5	27.5	5	30	5	31	5	34	5	34.5	5	34	3	18.5	4	18.5	4	36.5	1	14	4	25	2
F9	4	24.5	4	20.5	2	14	5	36	5	40	5	40.5	3	25	5	42.5	3	30	1	13.5	4	10.5	4	8.5	5	34.5	5	27.5	5	30	4	11.5	4	16	4	16	4	15.5	4	32	4	18.5	3	23.5	1	14	5	40	3
F8	4	24.5	5	37	4	31	5	36	3	19	1	7.5	4	34.5	4	35.5	2	14	1	13.5	5	31	5	29	3	3.5	4	7	4	11	4	11.5	4	16	4	16	5	34	1	3	5	37.5	1	2	1	14	1	1.5	5
F4	4	24.5	4	20.5	3	22.5	4	20.5	4	30	2	20	2	13.5	4	35.5	4	40	1	13.5	5	31	5	29	5	34.5	5	27.5	5	30	5	31	5	34	5	34.5	4	15.5	3	18.5	4	18.5	2	10	1	14	4	25	3
F6	2	6	2	6	1	5	1	4	3	19	1	7.5	3	25	3	21.5	2	14	1	13.5	4	10.5	3	1.5	4	16	4	7	4	11	4	11.5	4	16	4	16	3	4	1	3	4	18.5	2	10	1	14	4	25	2
F16	2	6	2	6	1	5	1	4	1	3.5	1	7.5	1	4	1	3.5	1	2.5	1	13.5	5	31	5	29	5	34.5	5	27.5	5	30	5	31	5	34	5	34.5	5	34	1	3	5	37.5	1	2	1	14	1	1.5	5
F1	2	6	4	20.5	2	14	5	36	4	30	1	7.5	5	41	4	35.5	2	14	1	13.5	5	31	5	29	4	16	5	27.5	4	11	5	31	4	16	4	16	4	15.5	4	32	4	18.5	2	10	1	14	4	25	3
F12	4	24.5	5	37	2	14	4	20.5	3	19	2	20	1	4	4	35.5	3	30	1	13.5	4	10.5	5	29	4	16	4	7	4	11	4	11.5	3	4.5	3	3.5	4	15.5	2	9	3	3	2	10	1	14	4	25	3
F3	3	13	4	20.5	1	5	4	20.5	4	30	1	7.5	1	4	1	3.5	2	14	1	13.5	4	10.5	3	1.5	3	3.5	5	27.5	5	30	5	31	5	34	5	34.5	5	34	1	3	5	37.5	1	2	1	14	2	4.5	4
	R1	714		673.5		744.5		668		618.5		710.5		663.5		598.5		645.5		677		673.5		677		673		669.5		650		678.5		640.5		654.5		678		756.5		642		763		702.5		648.5
	R2	232		272.5		201.5		278		327.5		235.5		282.5		347.5		300.5		269		272.5		269		273		276.5		296		267.5		305.5		291.5		268		189.5		304		183		243.5		297.5
	n1	29		29		29		29		29		29		29		29		29		29		29		29		29		29		29		29		29		29		29		29		29		29		29		29
	n2	14		14		14		14		14		14		14		14		14		14		14		14		14		14		14		14		14		14		14		14		14		14		14		14
	U1	127		167.5		96.5		173		222.5		130.5		177.5		242.5		195.5		164		167.5		164		168		171.5		191		162.5		200.5		186.5		163		84.5		199		78		138.5		192.5
	U2	279		238.5		309.5		233		183.5		275.5		228.5		163.5		210.5		242		238.5		242		238		234.5		215		243.5		205.5		219.5		243		321.5		207		328		267.5		213.5
	U	279		238.5		309.5		233		222.5		275.5		228.5		242.5		210.5		242		238.5		242		238		234.5		215		243.5		205.5		219.5		243		321.5		207		328		267.5		213.5
	z	1.96977		0.920089		2.76027		0.77754		0.505401		1.87905		0.660909		1.02376		0.194385		1.0108		0.920089		1.0108		0.90713		0.816417		0.311016		1.04968		0.064795		0.427647		1.03672		3.07128		0.103672		3.23975		1.67171		0.272139
	p	0.0488651	x	0.357526	x	0.00577544	x	0.43684	x	0.613277	x	0.0602371	x	0.508671	x	0.305948	x	0.845875	x	0.312111	x	0.357526	x	0.312111	x	0.364338	x	0.414262	x	0.755789	x	0.293866	x	0.948337	x	0.668908	x	0.299867	x	0.00213142	x	0.91743	x	0.00119635	x	0.0945815	x	0.785515	x
	r	0.300387		0.140312		0.420937		0.118574		0.0770729		0.286553		0.100788		0.156122		0.0296434		0.154146		0.140312		0.154146		0.138336		0.124502		0.0474295		0.160074		0.00988114		0.0652155		0.158098		0.468366		0.0158098		0.494057		0.254933		0.0415008
[truncated: 27 more columns]

## Sheet: pre-post Mann-Whitney-U-test
	pre10		pre11		pre12
	I can write effective prompts for GenAI.		I feel confident in the answers given by GenAI.		I use GenAI answers as they are without checking them.
	3	24	2	23.5	1	27
	4	53.5	2	23.5	1	27
	4	53.5	3	53	2	64
	3	24	4	76	4	84.5
	3	24	2	23.5	1	27
	4	53.5	2	23.5	1	27
	3	24	4	76	3	78.5
	3	24	3	53	3	78.5
	4	53.5	2	23.5	1	27
	1	3.5	3	53	1	27
	2	10	3	53	2	64
	1	3.5	2	23.5	2	64
	3	24	2	23.5	1	27
	2	10	3	53	1	27
	3	24	1	4	1	27
	4	53.5	3	53	2	64
	3	24	2	23.5	2	64
	4	53.5	3	53	1	27
	4	53.5	2	23.5	1	27
	3	24	1	4	1	27
	2	10	4	76	3	78.5
	3	24	2	23.5	2	64
	3	24	1	4	1	27
	2	10	2	23.5	1	27
	3	24	3	53	2	64
	3	24	2	23.5	1	27
	1	3.5	4	76	2	64
	2	10	4	76	2	64
	2	10	3	53	2	64
	2	10	3	53	3	78.5
	4	53.5	2	23.5	1	27
	3	24	2	23.5	3	78.5
	1	3.5	2	23.5	1	27
	5	79.5	4	76	4	84.5
	3	24	3	53	1	27
	5	79.5	3	53	1	27
	4	53.5	2	23.5	1	27
	4	53.5	4	76	1	27
	3	24	2	23.5	1	27
	1	3.5	1	4	1	27
	4	53.5	2	23.5	1	27
	4	53.5	3	53	1	27
	1	3.5	2	23.5	1	27
	4	53.5	4	76	2	64
	5	79.5	4	76	1	27
	5	79.5	4	76	3	78.5
	4	53.5	4	76	4	84.5
	5	79.5	4	76	2	64
	5	79.5	3	53	1	27
	4	53.5	3	53	2	64
	4	53.5	4	76	2	64
	3	24	3	53	1	27
	4	53.5	3	53	1	27
	4	53.5	3	53	2	64
	4	53.5	4	76	3	78.5
	4	53.5	2	23.5	1	27
	4	53.5	3	53	1	27
	4	53.5	2	23.5	1	27
	4	53.5	3	53	2	64
	4	53.5	2	23.5	2	64
	5	79.5	4	76	1	27
	3	24	2	23.5	1	27
	3	24	2	23.5	1	27
	4	53.5	4	76	3	78.5
	4	53.5	3	53	1	27
	4	53.5	2	23.5	1	27
	4	53.5	4	76	1	27
	4	53.5	3	53	1	27
	5	79.5	3	53	1	27
	5	79.5	4	76	2	64
	5	79.5	5	86	2	64
	4	53.5	3	53	2	64
	3	24	2	23.5	1	27
	4	53.5	2	23.5	2	64
	4	53.5	3	53	1	27
	4	53.5	2	23.5	1	27
	5	79.5	3	53	4	84.5
	4	53.5	4	76	1	27
	4	53.5	3	53	1	27
	5	79.5	1	4	1	27
	4	53.5	2	23.5	1	27
	4	53.5	2	23.5	1	27
	5	79.5	1	4	1	27
	4	53.5	2	23.5	1	27
	3	24	2	23.5	1	27
	5	79.5	1	4	1	27
	R1	1276	R1	1683.5	R1	1903.5
	R2	2465	R2	2057.5	R2	1837.5
	n1	43	n1	43	n1	43
	n2	43	n2	43	n2	43
	U1	1519	U1	1111.5	U1	891.5
	U2	330	U2	737.5	U2	957.5
	U	1519	U	1111.5	U	957.5
	z	5.13469	z	1.61512	z	0.285021
	p	2.82606e-07	p	0.106285	p	0.775628
	r	0.553688	r	0.174163	r	0.0307346
	Mbef	3
	Maft	4
